# Supplementary material for: Titanium germanium anti­monide, TiGeSb
Source: Acta Crystallogr Sect E Struct Rep Online. 2009 Aug 15;65(Pt 9):i68. doi: 10.1107/S1600536809031559 (PMC2969891; doi:10.1107/S1600536809031559)
Supplement: Supplementary file 1 [file e-65-00i68-sup1.cif]

##############################################################################
###                                                                        ###
###        Electronic paper (Acta Crystallographica Section E)             ###
###                                                                        ###
##############################################################################
#                                                                            #
# This CIF contains the data in a paper accepted for publication in Acta     #
# Crystallographica Section E. It conforms to the requirements of Notes      #
# for Authors for Section E, and has been peer reviewed under the auspices   #
# of the IUCr Commission on Journals.                                        #
#                                                                            #
# Full details of the Crystallographic Information File format               #
# are given in the paper "The Crystallographic Information File (CIF):       #
# a New Standard Archive File for Crystallography" by S. R. Hall, F. H.      #
# Allen and I. D. Brown [Acta Cryst. (1991), A47, 655-685].                  #
#                                                                            #
# The current version of the core CIF dictionary is obtainable from          #
# ftp://ftp.iucr.org/pub/cif_core.dic. The current version number is 2.4.    #
#                                                                            #
# Software is freely available for graphical display of the structure(s) in  #
# this CIF.  For information consult the CIF home page http://www.iucr.org/  #
# cif/home.html                                                              #
#                                                                            #
# This file may be used for bona fide research purposes within the           #
# scientific community so long as proper attribution is given to the journal # 
# article from which it was obtained.                                        #
#                                                                            #
##############################################################################
                                             
data_global
_audit_creation_method     'manual editing of .cif file'
_journal_data_validation_number     ?
_journal_date_recd_electronic     2009-08-05
_journal_date_accepted     2009-08-10
_journal_name_full     'Acta Crystallographica, Section E'
_journal_year     2009
_journal_volume     65
_journal_issue      9
_journal_page_first     i68
_journal_page_last     i68
_journal_paper_category     QI
_journal_coeditor_code     WM2247
_publ_contact_author_name     'Dr. Arthur Mar'
_publ_contact_author_address
; Department of Chemistry
  University of Alberta
  Edmonton, AB
  Canada  T6G 2G2
;
_publ_contact_author_email     arthur.mar@ualberta.ca
_publ_contact_author_fax     '(780) 492-8231'
_publ_contact_author_phone     '(780) 492-5592'
_publ_section_title
;
Titanium germanium antimonide, TiGeSb
;
loop_
    _publ_author_name
    _publ_author_footnote
    _publ_author_address
    'Lam, Robert'
; ?
;
; Department of Chemistry
  University of Alberta
  Edmonton, AB
  Canada T6G 2G2
;
    'Mar, Arthur'
; ?
;
; Department of Chemistry
  University of Alberta
  Edmonton, AB
  Canada T6G 2G2
;
data_I
_chemical_name_systematic
;
titanium germanium antimonide
;
_chemical_name_common     'titanium germanium antimonide'
_chemical_formula_moiety     ?
_chemical_formula_sum     'Ge Sb Ti'
_chemical_formula_structural     'Ti Ge Sb'
_chemical_formula_iupac     'Ti Ge Sb'
_chemical_formula_weight     242.24
_chemical_melting_point     ?
_symmetry_cell_setting     tetragonal
_symmetry_space_group_name_H-M     'P 4/n m m'
_symmetry_space_group_name_Hall     '-P 4a 2a'
loop_
    _symmetry_equiv_pos_as_xyz
    'x, y, z'
    '-x+1/2, -y+1/2, z'
    '-y+1/2, x, z'
    'y, -x+1/2, z'
    '-x, y+1/2, -z'
    'x+1/2, -y, -z'
    'y+1/2, x+1/2, -z'
    '-y, -x, -z'
    '-x, -y, -z'
    'x-1/2, y-1/2, -z'
    'y-1/2, -x, -z'
    '-y, x-1/2, -z'
    'x, -y-1/2, z'
    '-x-1/2, y, z'
    '-y-1/2, -x-1/2, z'
    'y, x, z'
_cell_length_a     3.7022(5)
_cell_length_b     3.7022(5)
_cell_length_c     8.2137(12)
_cell_angle_alpha     90.00
_cell_angle_beta     90.00
_cell_angle_gamma     90.00
_cell_volume     112.58(3)
_cell_formula_units_Z     2
_cell_measurement_reflns_used     24
_cell_measurement_theta_min     11.0
_cell_measurement_theta_max     23.3
_cell_measurement_temperature     295(2)
_exptl_crystal_description     plate
_exptl_crystal_colour     silver
_exptl_crystal_size_max     0.12
_exptl_crystal_size_mid     0.11
_exptl_crystal_size_min     0.01
_exptl_crystal_density_diffrn     7.146
_exptl_crystal_density_meas     ?
_exptl_crystal_density_method     'not measured'
_exptl_crystal_F_000     210
_exptl_absorpt_coefficient_mu     28.176
_exptl_absorpt_correction_type     numerical
_exptl_absorpt_process_details     '(SHELXTL; Sheldrick, 2008)'
_exptl_absorpt_correction_T_min     0.1172
_exptl_absorpt_correction_T_max     0.7176
_exptl_special_details
;
;
_diffrn_ambient_temperature     295(2)
_diffrn_radiation_type     MoK\a
_diffrn_radiation_wavelength     0.71073
_diffrn_radiation_source     'fine-focus sealed tube'
_diffrn_radiation_monochromator     graphite
_diffrn_measurement_device_type     'Enraf--Nonius CAD-4'
_diffrn_measurement_method     '\q/2\q'
_diffrn_detector_area_resol_mean     ?
_diffrn_reflns_number     1906
_diffrn_reflns_av_R_equivalents     0.1254
_diffrn_reflns_av_sigmaI/netI     0.0501
_diffrn_reflns_theta_min     2.48
_diffrn_reflns_theta_max     34.79
_diffrn_reflns_theta_full     34.79
_diffrn_measured_fraction_theta_max     1.000
_diffrn_measured_fraction_theta_full     1.000
_diffrn_reflns_limit_h_min     -5
_diffrn_reflns_limit_h_max     5
_diffrn_reflns_limit_k_min     -5
_diffrn_reflns_limit_k_max     5
_diffrn_reflns_limit_l_min     -13
_diffrn_reflns_limit_l_max     13
_diffrn_standards_number     3
_diffrn_standards_interval_count     ?
_diffrn_standards_interval_time     120
_diffrn_standards_decay_%     0
_refine_special_details
;
Refinement of <i>F</i>^2^ against ALL reflections. The weighted <i>R</i>-factor
<i>wR</i> and goodness of fit <i>S</i> are based on <i>F</i>^2^, conventional
<i>R</i>-factors <i>R</i> are based on <i>F</i>, with <i>F</i> set to zero for
negative <i>F</i>^2^. The threshold expression of <i>F</i>^2^ >
\s(<i>F</i>^2^) is used only for calculating <i>R</i>-factors(gt) <i>etc</i>.
and is not relevant to the choice of reflections for refinement.
<i>R</i>-factors based on <i>F</i>^2^ are statistically about twice as large
as those based on <i>F</i>, and <i>R</i>- factors based on ALL data will be
even larger.
;
_reflns_number_total     181
_reflns_number_gt     178
_reflns_threshold_expression     I>2\s(I)
_refine_ls_structure_factor_coef     Fsqd
_refine_ls_matrix_type     full
_refine_ls_R_factor_all     0.0322
_refine_ls_R_factor_gt     0.0321
_refine_ls_wR_factor_gt     0.0812
_refine_ls_wR_factor_ref     0.0812
_refine_ls_goodness_of_fit_ref     1.166
_refine_ls_restrained_S_all     1.166
_refine_ls_number_reflns     181
_refine_ls_number_parameters     10
_refine_ls_number_restraints     0
_refine_ls_hydrogen_treatment     .
_refine_ls_weighting_scheme     calc
_refine_ls_weighting_details
               'w=1/[\s^2^(Fo^2^)+(0.044P)^2^+0.3679P] where P=(Fo^2^+2Fc^2^)/3'
_atom_sites_solution_hydrogens     .
_atom_sites_solution_primary     direct
_atom_sites_solution_secondary     difmap
_refine_ls_shift/su_max     0.000
_refine_ls_shift/su_mean     0.000
_refine_diff_density_max     1.954
_refine_diff_density_min     -2.529
_refine_ls_extinction_method     'SHELXTL (Sheldrick, 2008)'
_refine_ls_extinction_coef     0.038(9)
_refine_ls_extinction_expression
                                  'Fc^*^=kFc[1+0.001xFc^2^\l^3^/sin(2\q)]^-1/4^'
loop_
    _atom_type_symbol
    _atom_type_description
    _atom_type_scat_dispersion_real
    _atom_type_scat_dispersion_imag
    _atom_type_scat_source
    'Ti' 'Ti' 0.2776 0.4457
                         'International Tables Vol C Tables 4.2.6.8 and 6.1.1.4'
    'Ge' 'Ge' 0.1547 1.8001
                         'International Tables Vol C Tables 4.2.6.8 and 6.1.1.4'
    'Sb' 'Sb' -0.5866 1.5461
                         'International Tables Vol C Tables 4.2.6.8 and 6.1.1.4'
_computing_data_collection     'CAD-4-PC (Enraf--Nonius, 1993)'
_computing_cell_refinement     'CAD-4-PC (Enraf--Nonius, 1993)'
_computing_data_reduction     'XCAD4 (Harms & Wocadlo, 1995)'
_computing_structure_solution     'SHELXTL (Sheldrick, 2008)'
_computing_structure_refinement     'SHELXTL (Sheldrick, 2008)'
_computing_molecular_graphics     'ATOMS (Dowty, 1999)'
_computing_publication_material     'SHELXTL (Sheldrick, 2008)'
loop_
    _atom_site_type_symbol
    _atom_site_label
    _atom_site_fract_x
    _atom_site_fract_y
    _atom_site_fract_z
    _atom_site_U_iso_or_equiv
    _atom_site_adp_type
    _atom_site_calc_flag
    _atom_site_refinement_flags
    _atom_site_occupancy
    _atom_site_disorder_assembly
    _atom_site_disorder_group
    Ti Ti 0.2500 0.2500 0.24875(16) 0.0054(3) Uani d S 1 . .
    Ge Ge 0.7500 0.2500 0.0000 0.0063(3) Uani d S 1 . .
    Sb Sb 0.2500 0.2500 0.61556(6) 0.0063(3) Uani d S 1 . .
loop_
    _atom_site_aniso_label
    _atom_site_aniso_U_11
    _atom_site_aniso_U_22
    _atom_site_aniso_U_33
    _atom_site_aniso_U_12
    _atom_site_aniso_U_13
    _atom_site_aniso_U_23
    Ti 0.0060(4) 0.0060(4) 0.0043(6) 0.000 0.000 0.000
    Ge 0.0065(4) 0.0065(4) 0.0059(4) 0.000 0.000 0.000
    Sb 0.0056(3) 0.0056(3) 0.0076(4) 0.000 0.000 0.000
_geom_special_details
;
All e.s.d.'s (except the e.s.d. in the dihedral angle between two l.s. planes)
are estimated using the full covariance matrix. The cell e.s.d.'s are taken
into account individually in the estimation of e.s.d.'s in distances, angles
and torsion angles; correlations between e.s.d.'s in cell parameters are only
used when they are defined by crystal symmetry. An approximate (isotropic)
treatment of cell e.s.d.'s is used for estimating e.s.d.'s involving l.s.
planes.
;
loop_
    _geom_bond_atom_site_label_1
    _geom_bond_atom_site_label_2
    _geom_bond_site_symmetry_2
    _geom_bond_distance
    _geom_bond_publ_flag
    Ti Ge 9_655 2.7570(10) ?
    Ti Ge 1_455 2.7570(10) ?
    Ti Ge 9_665 2.7570(10) ?
    Ti Ge . 2.7570(10) yes
    Ti Sb 9_666 2.8452(7) ?
    Ti Sb 9_556 2.8452(7) yes
    Ti Sb 9_566 2.8452(7) ?
    Ti Sb 9_656 2.8452(7) ?
    Ti Sb . 3.0129(14) yes
    Ge Ge 9_765 2.6179(4) ?
    Ge Ge 9_655 2.6179(4) yes
    Ge Ge 9_665 2.6179(4) ?
    Ge Ge 9_755 2.6179(3) ?
    Ge Ti 9_655 2.7570(10) ?
    Ge Ti 1_655 2.7570(10) ?
    Ge Ti 9_665 2.7570(10) ?
    Sb Ti 9_666 2.8452(7) ?
    Sb Ti 9_556 2.8452(7) ?
    Sb Ti 9_566 2.8452(7) ?
    Sb Ti 9_656 2.8452(7) ?
    Sb Sb 9_556 3.2337(7) ?
    Sb Sb 9_666 3.2337(7) ?
    Sb Sb 9_656 3.2337(7) ?
    Sb Sb 9_566 3.2337(7) ?
loop_
    _geom_angle_atom_site_label_1
    _geom_angle_atom_site_label_2
    _geom_angle_atom_site_label_3
    _geom_angle_site_symmetry_1
    _geom_angle_site_symmetry_3
    _geom_angle
    _geom_angle_publ_flag
    Ge Ti Ge 9_655 1_455 56.69(2) ?
    Ge Ti Ge 9_655 9_665 84.35(4) ?
    Ge Ti Ge 1_455 9_665 56.69(2) ?
    Ge Ti Ge 9_655 . 56.69(2) ?
    Ge Ti Ge 1_455 . 84.35(4) ?
    Ge Ti Ge 9_665 . 56.69(2) ?
    Ge Ti Sb 9_655 9_666 136.65(2) ?
    Ge Ti Sb 1_455 9_666 136.65(2) ?
    Ge Ti Sb 9_665 9_666 81.574(14) ?
    Ge Ti Sb . 9_666 81.574(14) ?
    Ge Ti Sb 9_655 9_556 81.574(14) ?
    Ge Ti Sb 1_455 9_556 81.574(14) ?
    Ge Ti Sb 9_665 9_556 136.65(2) ?
    Ge Ti Sb . 9_556 136.65(2) ?
    Sb Ti Sb 9_666 9_556 133.88(5) ?
    Ge Ti Sb 9_655 9_566 136.65(2) ?
    Ge Ti Sb 1_455 9_566 81.574(14) ?
    Ge Ti Sb 9_665 9_566 81.574(14) ?
    Ge Ti Sb . 9_566 136.65(2) ?
    Sb Ti Sb 9_666 9_566 81.17(2) ?
    Sb Ti Sb 9_556 9_566 81.17(2) ?
    Ge Ti Sb 9_655 9_656 81.574(14) ?
    Ge Ti Sb 1_455 9_656 136.65(2) ?
    Ge Ti Sb 9_665 9_656 136.65(2) ?
    Ge Ti Sb . 9_656 81.574(14) ?
    Sb Ti Sb 9_666 9_656 81.17(2) ?
    Sb Ti Sb 9_556 9_656 81.17(2) ?
    Sb Ti Sb 9_566 9_656 133.88(5) ?
    Ge Ti Sb 9_655 . 137.823(19) ?
    Ge Ti Sb 1_455 . 137.823(19) ?
    Ge Ti Sb 9_665 . 137.823(19) ?
    Ge Ti Sb . . 137.823(19) ?
    Sb Ti Sb 9_666 . 66.94(3) ?
    Sb Ti Sb 9_556 . 66.94(3) ?
    Sb Ti Sb 9_566 . 66.94(3) ?
    Sb Ti Sb 9_656 . 66.94(3) ?
    Ge Ge Ge 9_765 9_655 180.0 ?
    Ge Ge Ge 9_765 9_665 90.0 ?
    Ge Ge Ge 9_655 9_665 90.0 ?
    Ge Ge Ge 9_765 9_755 90.0 ?
    Ge Ge Ge 9_655 9_755 90.0 ?
    Ge Ge Ge 9_665 9_755 180.0 ?
    Ge Ge Ti 9_765 9_655 118.344(11) ?
    Ge Ge Ti 9_655 9_655 61.656(11) ?
    Ge Ge Ti 9_665 9_655 118.344(11) ?
    Ge Ge Ti 9_755 9_655 61.656(11) ?
    Ge Ge Ti 9_765 1_655 61.656(11) ?
    Ge Ge Ti 9_655 1_655 118.344(11) ?
    Ge Ge Ti 9_665 1_655 118.344(11) ?
    Ge Ge Ti 9_755 1_655 61.656(11) ?
    Ti Ge Ti 9_655 1_655 123.31(2) ?
    Ge Ge Ti 9_765 . 118.344(11) ?
    Ge Ge Ti 9_655 . 61.656(11) ?
    Ge Ge Ti 9_665 . 61.656(11) ?
    Ge Ge Ti 9_755 . 118.344(11) ?
    Ti Ge Ti 9_655 . 123.31(2) ?
    Ti Ge Ti 1_655 . 84.35(4) ?
    Ge Ge Ti 9_765 9_665 61.656(11) ?
    Ge Ge Ti 9_655 9_665 118.344(11) ?
    Ge Ge Ti 9_665 9_665 61.656(11) ?
    Ge Ge Ti 9_755 9_665 118.344(11) ?
    Ti Ge Ti 9_655 9_665 84.35(4) ?
    Ti Ge Ti 1_655 9_665 123.31(2) ?
    Ti Ge Ti . 9_665 123.31(2) ?
    Ti Sb Ti 9_666 9_556 133.88(5) ?
    Ti Sb Ti 9_666 9_566 81.17(2) ?
    Ti Sb Ti 9_556 9_566 81.17(2) ?
    Ti Sb Ti 9_666 9_656 81.17(2) ?
    Ti Sb Ti 9_556 9_656 81.17(2) ?
    Ti Sb Ti 9_566 9_656 133.88(5) ?
    Ti Sb Ti 9_666 . 113.06(3) ?
    Ti Sb Ti 9_556 . 113.06(3) ?
    Ti Sb Ti 9_566 . 113.06(3) ?
    Ti Sb Ti 9_656 . 113.06(3) ?
    Ti Sb Sb 9_666 9_556 167.11(4) ?
    Ti Sb Sb 9_556 9_556 59.01(3) ?
    Ti Sb Sb 9_566 9_556 103.295(14) ?
    Ti Sb Sb 9_656 9_556 103.295(14) ?
    Ti Sb Sb . 9_556 54.051(16) ?
    Ti Sb Sb 9_666 9_666 59.01(3) ?
    Ti Sb Sb 9_556 9_666 167.11(4) ?
    Ti Sb Sb 9_566 9_666 103.295(14) ?
    Ti Sb Sb 9_656 9_666 103.295(14) ?
    Ti Sb Sb . 9_666 54.051(16) ?
    Sb Sb Sb 9_556 9_666 108.10(3) ?
    Ti Sb Sb 9_666 9_656 103.295(14) ?
    Ti Sb Sb 9_556 9_656 103.295(14) ?
    Ti Sb Sb 9_566 9_656 167.11(4) ?
    Ti Sb Sb 9_656 9_656 59.01(3) ?
    Ti Sb Sb . 9_656 54.051(16) ?
    Sb Sb Sb 9_556 9_656 69.840(16) ?
    Sb Sb Sb 9_666 9_656 69.840(16) ?
    Ti Sb Sb 9_666 9_566 103.295(14) ?
    Ti Sb Sb 9_556 9_566 103.295(14) ?
    Ti Sb Sb 9_566 9_566 59.01(3) ?
    Ti Sb Sb 9_656 9_566 167.11(4) ?
    Ti Sb Sb . 9_566 54.051(16) ?
    Sb Sb Sb 9_556 9_566 69.840(16) ?
    Sb Sb Sb 9_666 9_566 69.840(16) ?
    Sb Sb Sb 9_656 9_566 108.10(3) ?
