# Supplementary material for: Titanium germanium anti­monide, TiGeSb
Source: Acta Crystallogr Sect E Struct Rep Online. 2009 Aug 15;65(Pt 9):i68. doi: 10.1107/S1600536809031559 (PMC2969891; doi:10.1107/S1600536809031559)
Supplement: Supplementary file 2 [file e-65-00i68-Isup2.hkl]

# 
# h,k,l, Fc-squared, Fo-squared, sigma(Fo-squared) and status flag 
# 
data_I
_shelx_title ' TiGeSb P4/nmm LSF final refinement' 
_shelx_refln_list_code          4 
_shelx_F_calc_maximum      143.19 
_exptl_crystal_F_000       210.00 
_reflns_d_resolution_high  0.6228 
 
loop_ 
 _symmetry_equiv_pos_as_xyz 
 'x, y, z' 
 '-x+1/2, -y+1/2, z' 
 '-y+1/2, x, z' 
 'y, -x+1/2, z' 
 '-x, y+1/2, -z' 
 'x+1/2, -y, -z' 
 'y+1/2, x+1/2, -z' 
 '-y, -x, -z' 
 '-x, -y, -z' 
 'x-1/2, y-1/2, -z' 
 'y-1/2, -x, -z' 
 '-y, x-1/2, -z' 
 'x, -y-1/2, z' 
 '-x-1/2, y, z' 
 '-y-1/2, -x-1/2, z' 
 'y, x, z' 
 
_cell_length_a     3.7022 
_cell_length_b     3.7022 
_cell_length_c     8.2137 
_cell_angle_alpha  90.000 
_cell_angle_beta   90.000 
_cell_angle_gamma  90.000 
 
_shelx_F_squared_multiplier     1.000 
 
loop_ 
 _refln_index_h 
 _refln_index_k 
 _refln_index_l 
 _refln_F_squared_calc 
 _refln_F_squared_meas 
 _refln_F_squared_sigma 
 _refln_observed_status 
   1   1   0     3848.54     3954.34    146.86 o 
   0   2   0    20503.45    17957.18   2323.36 o 
   2   2   0    13547.45    13214.54   1495.61 o 
   1   3   0     1558.03     1717.65     23.78 o 
   3   3   0      975.19      909.34     33.82 o 
   0   4   0     7371.58     7556.55    531.02 o 
   2   4   0     5803.52     6165.60    142.16 o 
   4   4   0     3282.75     3036.70    271.20 o 
   1   5   0      729.68      749.78     35.28 o 
   3   5   0      584.16      567.72     27.41 o 
   0   0   1      110.12      114.53     11.69 o 
   0   1   1      471.79      402.16     41.57 o 
   1   1   1    11984.69    11295.88    667.71 o 
   0   2   1       58.41       59.52      3.08 o 
   1   2   1      342.89      363.73      7.89 o 
   2   2   1       44.00       46.70      2.93 o 
   0   3   1      270.96      244.29     14.49 o 
   1   3   1     5325.19     5364.18    191.47 o 
   2   3   1      213.95      208.40      7.94 o 
   3   3   1     3044.05     2924.31    136.79 o 
   0   4   1       37.88       39.04      3.74 o 
   1   4   1      169.69      189.17      4.65 o 
   2   4   1       38.09       34.79      2.40 o 
   3   4   1      111.77      108.80      4.47 o 
   4   4   1       40.10       34.55      4.44 o 
   0   5   1      111.77      131.40      6.51 o 
   1   5   1     1961.71     2245.42     17.45 o 
   2   5   1       93.28      101.02      4.49 o 
   3   5   1     1365.22     1351.08     43.38 o 
   0   0   2      925.86      788.71     28.98 o 
   0   1   2     6650.60     7091.65    323.23 o 
   1   1   2     4870.73     4968.81    257.76 o 
   0   2   2      623.39      542.12     41.05 o 
   1   2   2     4092.22     3923.59    151.94 o 
   2   2   2      462.43      435.54     27.63 o 
   0   3   2     2894.05     3244.36     61.86 o 
   1   3   2     2046.41     2263.05     46.02 o 
   2   3   2     2176.82     2079.70     63.87 o 
   3   3   2     1136.24     1096.82     53.78 o 
   0   4   2      248.59      259.77     12.17 o 
   1   4   2     1709.65     1747.83     55.26 o 
   2   4   2      182.41      185.67      6.84 o 
   3   4   2     1155.61     1103.91     43.44 o 
   4   4   2       77.90       79.50      6.45 o 
   0   5   2     1155.61     1109.76     70.85 o 
   1   5   2      720.24      758.97     28.70 o 
   2   5   2      980.53      965.72     34.32 o 
   3   5   2      492.35      505.03     21.44 o 
   0   0   3     9525.24    10154.97    324.52 o 
   0   1   3     8537.13     7107.23    372.06 o 
   1   1   3       34.41       33.91      2.88 o 
   0   2   3     5885.32     6462.45    153.64 o 
   1   2   3     5331.74     5369.88    175.00 o 
   2   2   3     4113.46     3890.64    185.62 o 
   0   3   3     3755.46     3760.96    146.17 o 
   1   3   3       12.47       15.94      1.75 o 
   2   3   3     2832.65     2547.24    104.59 o 
   3   3   3        3.78        7.14      2.65 o 
   0   4   3     2320.17     2519.50     60.31 o 
   1   4   3     2242.36     2387.08     52.34 o 
   2   4   3     1828.64     1763.59     62.63 o 
   3   4   3     1543.94     1450.04     50.96 o 
   4   4   3     1015.41      908.77     48.62 o 
   0   5   3     1543.94     1762.21     33.31 o 
   1   5   3        1.98        9.91      2.44 o 
   2   5   3     1319.68     1400.30     32.22 o 
   0   0   4       31.67       40.72      8.42 o 
   0   1   4      235.38      237.46     13.23 o 
   1   1   4     6436.66     6584.37    249.48 o 
   0   2   4       10.18       13.82      2.34 o 
   1   2   4      161.55      154.99      5.27 o 
   2   2   4        3.40        3.00      2.06 o 
   0   3   4      119.41      146.74      9.53 o 
   1   3   4     3403.47     3492.13    106.76 o 
   2   3   4       92.44       87.43      4.02 o 
   3   3   4     2044.36     1897.50    132.48 o 
   0   4   4        1.72        0.51      3.65 o 
   1   4   4       74.16       85.67      4.91 o 
   2   4   4        2.38        9.54      2.67 o 
   3   4   4       51.50       53.26      3.12 o 
   4   4   4        5.31        4.50      4.09 o 
   0   5   4       51.50       68.63      7.50 o 
   1   5   4     1343.91     1373.79     46.88 o 
   2   5   4       44.07       43.97      3.54 o 
   0   0   5    10310.27    10719.81    306.61 o 
   0   1   5     2873.10     2644.35    136.49 o 
   1   1   5      227.17      206.85     10.92 o 
   0   2   5     7113.74     7490.35    252.08 o 
   1   2   5     1968.30     2005.49     80.98 o 
   2   2   5     5217.29     4979.55    301.24 o 
   0   3   5     1461.02     1438.49     91.32 o 
   1   3   5      150.18      144.62      6.94 o 
   2   3   5     1146.20     1009.60     39.58 o 
   3   3   5      123.88      116.27     10.55 o 
   0   4   5     3147.61     3065.38    108.50 o 
   1   4   5      934.97      930.73     39.04 o 
   2   4   5     2547.77     2366.04     75.50 o 
   3   4   5      668.90      600.78     21.59 o 
   0   5   5      668.90      731.02     17.63 o 
   1   5   5      110.07      116.97      5.19 o 
   2   5   5      578.25      626.54     21.01 o 
   0   0   6       27.44       19.80      6.13 o 
   0   1   6     2664.00     2685.40    151.49 o 
   1   1   6     5492.20     5827.72    188.41 o 
   0   2   6       19.42       14.13      4.24 o 
   1   2   6     1967.05     1811.73     64.02 o 
   2   2   6       18.38       12.05      2.82 o 
   0   3   6     1522.90     1434.05     69.73 o 
   1   3   6     3031.71     2894.72     89.51 o 
   2   3   6     1222.27     1133.04     44.10 o 
   3   3   6     1937.81     1789.30    113.91 o 
   0   4   6       22.53       25.48      3.83 o 
   1   4   6     1008.65     1071.85     29.46 o 
   2   4   6       25.10       29.57      3.33 o 
   3   4   6      727.80      670.41     31.02 o 
   0   5   6      727.80      736.97     45.10 o 
   1   5   6     1345.14     1340.73     36.68 o 
   0   0   7      198.38      244.91     13.07 o 
   0   1   7      769.43      822.57     26.39 o 
   1   1   7     2484.51     2345.75    123.14 o 
   0   2   7      136.35      130.42      5.76 o 
   1   2   7      598.90      609.97     21.85 o 
   2   2   7       94.89       75.95      6.72 o 
   0   3   7      476.54      436.06     23.66 o 
   1   3   7     1439.79     1545.81     33.29 o 
   2   3   7      387.76      366.40     15.75 o 
   3   3   7      927.27      862.74     49.58 o 
   0   4   7       47.22       34.97      4.92 o 
   1   4   7      322.14      329.26     12.04 o 
   2   4   7       33.90       30.31      3.51 o 
   3   4   7      233.83      210.01      8.70 o 
   0   5   7      233.83      238.43     12.41 o 
   0   0   8     7921.38     7109.03    639.75 o 
   0   1   8      464.49      455.22     22.26 o 
   1   1   8      746.87      790.71     18.52 o 
   0   2   8     6055.89     5563.63    307.71 o 
   1   2   8      365.31      341.64     12.85 o 
   2   2   8     4799.96     4887.15    254.45 o 
   0   3   8      297.06      276.88     11.73 o 
   1   3   8      543.29      548.24     25.56 o 
   2   3   8      247.71      236.01      9.73 o 
   3   3   8      437.30      406.76     23.46 o 
   0   4   8     3249.47     3112.34    131.70 o 
   1   4   8      210.46      213.14      7.25 o 
   2   4   8     2743.76     2643.02     86.88 o 
   0   0   9      151.46      152.73     12.15 o 
   0   1   9       30.09       34.51      5.22 o 
   1   1   9     3756.88     3759.49    164.90 o 
   0   2   9      136.82      144.71      8.30 o 
   1   2   9       24.72       74.59     14.26 o 
   2   2   9      126.92      128.88      9.01 o 
   0   3   9       21.20       17.05      4.68 o 
   1   3   9     2439.78     2458.56     73.03 o 
   2   3   9       18.56       15.83      4.71 o 
   3   3   9     1709.02     1545.40    103.91 o 
   0   4   9      112.53      109.03      7.72 o 
   1   4   9       16.38       24.66      3.58 o 
   0   0  10      860.35      946.14     28.29 o 
   0   1  10      943.02      958.47     34.64 o 
   1   1  10      261.64      246.08     14.05 o 
   0   2  10      673.75      679.39     23.32 o 
   1   2  10      783.27      829.29     29.09 o 
   2   2  10      537.90      528.43     20.71 o 
   0   3  10      663.48      620.22     34.18 o 
   1   3  10      160.80      156.62      7.37 o 
   2   3  10      570.18      553.74     25.47 o 
   0   0  11      559.00      550.81     68.89 o 
   0   1  11     1990.70     2057.08     93.10 o 
   1   1  11      264.48      290.37      9.40 o 
   0   2  11      447.30      437.78     23.87 o 
   1   2  11     1693.20     1689.62     60.79 o 
   2   2  11      364.26      329.38     14.94 o 
   0   3  11     1459.78     1341.02     73.07 o 
   1   3  11      169.19      157.91      6.59 o 
   0   0  12       65.78       51.39     10.69 o 
   0   1  12      308.16      334.78     12.52 o 
   1   1  12      703.15      709.65     37.46 o 
   0   2  12       50.46       54.30      5.45 o 
   1   2  12      265.32      264.40     11.15 o 
   0   0  13     1855.38     2162.49     60.54 o 
   0   1  13      131.67      153.45     13.06 o 
                                                 
